# Supplementary material for: Regulatory status of pesticide residues in cannabis: Implications to medical use in neurological diseases
Source: Curr Res Toxicol. 2021 Mar 1;2:140–8. doi: 10.1016/j.crtox.2021.02.007 (PMC8296824; doi:10.1016/j.crtox.2021.02.007)
Supplement: Supplementary data 2 [file mmc2.xlsx]

## Sheet: Sheet1
Chemical Name	Chemical Accession	Gene Name	Gene Accession	Phenotype Name	Phenotype Accession	Disease Name	Disease Accession
Bifenthrin	C099952	IL1B	3553	apoptotic process	GO:0006915	Seizures	MESH:D012640
Bifenthrin	C099952	MT3	4504	apoptotic process	GO:0006915	Seizures	MESH:D012640
Bifenthrin	C099952	ACHE	43	carboxylic ester hydrolase activity	GO:0052689	Seizures	MESH:D012640
Bifenthrin	C099952	SOD2	6648	glutathione metabolic process	GO:0006749	Seizures	MESH:D012640
Bifenthrin	C099952	SOD2	6648	heart development	GO:0007507	Seizures	MESH:D012640
Bifenthrin	C099952	SOD2	6648	hydrogen peroxide biosynthetic process	GO:0050665	Seizures	MESH:D012640
Bifenthrin	C099952	SOD2	6648	liver development	GO:0001889	Seizures	MESH:D012640
Bifenthrin	C099952	IL1B	3553	negative regulation of cell proliferation	GO:0008285	Seizures	MESH:D012640
Bifenthrin	C099952	IL6	3569	negative regulation of cell proliferation	GO:0008285	Seizures	MESH:D012640
Bifenthrin	C099952	PTGS2	5743	negative regulation of cell proliferation	GO:0008285	Seizures	MESH:D012640
Bifenthrin	C099952	SOD2	6648	negative regulation of cell proliferation	GO:0008285	Seizures	MESH:D012640
Bifenthrin	C099952	SOD2	6648	positive regulation of hydrogen peroxide biosynthetic process	GO:0010729	Seizures	MESH:D012640
Bifenthrin	C099952	APOE	348	positive regulation of neuron death	GO:1901216	Seizures	MESH:D012640
Bifenthrin	C099952	IL1B	3553	positive regulation of nitric oxide biosynthetic process	GO:0045429	Seizures	MESH:D012640
Bifenthrin	C099952	IL6	3569	positive regulation of nitric oxide biosynthetic process	GO:0045429	Seizures	MESH:D012640
Bifenthrin	C099952	PTGS2	5743	positive regulation of nitric oxide biosynthetic process	GO:0045429	Seizures	MESH:D012640
Bifenthrin	C099952	SOD2	6648	positive regulation of nitric oxide biosynthetic process	GO:0045429	Seizures	MESH:D012640
Bifenthrin	C099952	PTGS2	5743	prostaglandin biosynthetic process	GO:0001516	Seizures	MESH:D012640
Bifenthrin	C099952	PTGS2	5743	prostaglandin metabolic process	GO:0006693	Seizures	MESH:D012640
Bifenthrin	C099952	CAT	847	reactive oxygen species metabolic process	GO:0072593	Seizures	MESH:D012640
Bifenthrin	C099952	SOD2	6648	reactive oxygen species metabolic process	GO:0072593	Seizures	MESH:D012640
Bifenthrin	C099952	SOD2	6648	superoxide dismutase activity	GO:0004784	Seizures	MESH:D012640
Bifenthrin	C099952	CYP11A1	1583	testosterone biosynthetic process	GO:0061370	Seizures	MESH:D012640
Carbaryl	D012721	IFNB1	3456	blood coagulation	GO:0007596	Seizures	MESH:D012640
Carbofuran	D002235	SOD2	6648	superoxide dismutase activity	GO:0004784	Seizures	MESH:D012640
Chlorpyrifos	D004390	ACHE	43	acetylcholine catabolic process	GO:0006581	Seizures	MESH:D012640
Chlorpyrifos	D004390	ACHE	43	acetylcholinesterase activity	GO:0003990	Seizures	MESH:D012640
Chlorpyrifos	D004390	BCHE	590	acetylcholinesterase activity	GO:0003990	Seizures	MESH:D012640
Chlorpyrifos	D004390	CCK	885	activation of cysteine-type endopeptidase activity involved in apoptotic process	GO:0006919	Seizures	MESH:D012640
Chlorpyrifos	D004390	NGF	4803	activation of cysteine-type endopeptidase activity involved in apoptotic process	GO:0006919	Seizures	MESH:D012640
Chlorpyrifos	D004390	NGFR	4804	activation of cysteine-type endopeptidase activity involved in apoptotic process	GO:0006919	Seizures	MESH:D012640
Chlorpyrifos	D004390	NGF	4803	adult locomotory behavior	GO:0008344	Seizures	MESH:D012640
Chlorpyrifos	D004390	CAT	847	aerobic respiration	GO:0009060	Seizures	MESH:D012640
Chlorpyrifos	D004390	CCK	885	apoptotic process	GO:0006915	Seizures	MESH:D012640
Chlorpyrifos	D004390	IL1B	3553	apoptotic process	GO:0006915	Seizures	MESH:D012640
Chlorpyrifos	D004390	NGFR	4804	apoptotic process	GO:0006915	Seizures	MESH:D012640
Chlorpyrifos	D004390	ABCC2	1244	ATPase activity	GO:0016887	Seizures	MESH:D012640
Chlorpyrifos	D004390	BDNF	627	axon extension	GO:0048675	Seizures	MESH:D012640
Chlorpyrifos	D004390	HTR1A	3350	behavior	GO:0007610	Seizures	MESH:D012640
Chlorpyrifos	D004390	HTR1B	3351	behavior	GO:0007610	Seizures	MESH:D012640
Chlorpyrifos	D004390	CHRNA7	1139	behavioral response to ethanol	GO:0048149	Seizures	MESH:D012640
Chlorpyrifos	D004390	DRD2	1813	behavioral response to ethanol	GO:0048149	Seizures	MESH:D012640
Chlorpyrifos	D004390	ACHE	43	carboxylic ester hydrolase activity	GO:0052689	Seizures	MESH:D012640
Chlorpyrifos	D004390	BCHE	590	carboxylic ester hydrolase activity	GO:0052689	Seizures	MESH:D012640
Chlorpyrifos	D004390	FGF2	2247	cell proliferation	GO:0008283	Seizures	MESH:D012640
Chlorpyrifos	D004390	HTR1A	3350	cell proliferation	GO:0008283	Seizures	MESH:D012640
Chlorpyrifos	D004390	APOE	348	cellular calcium ion homeostasis	GO:0006874	Seizures	MESH:D012640
Chlorpyrifos	D004390	CHRNA7	1139	cellular calcium ion homeostasis	GO:0006874	Seizures	MESH:D012640
Chlorpyrifos	D004390	APOE	348	cholesterol homeostasis	GO:0042632	Seizures	MESH:D012640
Chlorpyrifos	D004390	APOE	348	cholesterol metabolic process	GO:0008203	Seizures	MESH:D012640
Chlorpyrifos	D004390	CAT	847	cholesterol metabolic process	GO:0008203	Seizures	MESH:D012640
Chlorpyrifos	D004390	CYP11A1	1583	cholesterol metabolic process	GO:0008203	Seizures	MESH:D012640
Chlorpyrifos	D004390	LEP	3952	cholesterol metabolic process	GO:0008203	Seizures	MESH:D012640
Chlorpyrifos	D004390	ACHE	43	cholinesterase activity	GO:0004104	Seizures	MESH:D012640
Chlorpyrifos	D004390	BCHE	590	cholinesterase activity	GO:0004104	Seizures	MESH:D012640
Chlorpyrifos	D004390	BDNF	627	cognition	GO:0050890	Seizures	MESH:D012640
Chlorpyrifos	D004390	CHRM1	1128	cognition	GO:0050890	Seizures	MESH:D012640
Chlorpyrifos	D004390	CHRNA7	1139	cognition	GO:0050890	Seizures	MESH:D012640
Chlorpyrifos	D004390	DRD1	1812	dopamine metabolic process	GO:0042417	Seizures	MESH:D012640
Chlorpyrifos	D004390	DRD2	1813	dopamine metabolic process	GO:0042417	Seizures	MESH:D012640
Chlorpyrifos	D004390	HTR1A	3350	exploration behavior	GO:0035640	Seizures	MESH:D012640
Chlorpyrifos	D004390	FAAH	2166	fatty acid metabolic process	GO:0006631	Seizures	MESH:D012640
Chlorpyrifos	D004390	PTGS2	5743	fatty acid metabolic process	GO:0006631	Seizures	MESH:D012640
Chlorpyrifos	D004390	BDNF	627	feeding behavior	GO:0007631	Seizures	MESH:D012640
Chlorpyrifos	D004390	DRD1	1812	feeding behavior	GO:0007631	Seizures	MESH:D012640
Chlorpyrifos	D004390	DRD2	1813	feeding behavior	GO:0007631	Seizures	MESH:D012640
Chlorpyrifos	D004390	HTR1B	3351	feeding behavior	GO:0007631	Seizures	MESH:D012640
Chlorpyrifos	D004390	POMC	5443	feeding behavior	GO:0007631	Seizures	MESH:D012640
Chlorpyrifos	D004390	IL6	3569	glucose homeostasis	GO:0042593	Seizures	MESH:D012640
Chlorpyrifos	D004390	LEP	3952	glucose homeostasis	GO:0042593	Seizures	MESH:D012640
Chlorpyrifos	D004390	NGFR	4804	glucose homeostasis	GO:0042593	Seizures	MESH:D012640
Chlorpyrifos	D004390	POMC	5443	glucose homeostasis	GO:0042593	Seizures	MESH:D012640
Chlorpyrifos	D004390	GHRL	51738	glucose metabolic process	GO:0006006	Seizures	MESH:D012640
Chlorpyrifos	D004390	INS1	16333	glucose metabolic process	GO:0006006	Seizures	MESH:D012640
Chlorpyrifos	D004390	LEP	3952	glucose metabolic process	GO:0006006	Seizures	MESH:D012640
Chlorpyrifos	D004390	SOD2	6648	glutathione metabolic process	GO:0006749	Seizures	MESH:D012640
Chlorpyrifos	D004390	DRD1	1812	grooming behavior	GO:0007625	Seizures	MESH:D012640
Chlorpyrifos	D004390	DRD2	1813	grooming behavior	GO:0007625	Seizures	MESH:D012640
Chlorpyrifos	D004390	OXT	5020	grooming behavior	GO:0007625	Seizures	MESH:D012640
Chlorpyrifos	D004390	SOD2	6648	hydrogen peroxide biosynthetic process	GO:0050665	Seizures	MESH:D012640
Chlorpyrifos	D004390	ABCC2	1244	inflammatory response	GO:0006954	Seizures	MESH:D012640
Chlorpyrifos	D004390	CRH	1392	inflammatory response	GO:0006954	Seizures	MESH:D012640
Chlorpyrifos	D004390	FOS	2353	inflammatory response	GO:0006954	Seizures	MESH:D012640
Chlorpyrifos	D004390	IL1B	3553	inflammatory response	GO:0006954	Seizures	MESH:D012640
Chlorpyrifos	D004390	IL6	3569	inflammatory response	GO:0006954	Seizures	MESH:D012640
Chlorpyrifos	D004390	NGF	4803	inflammatory response	GO:0006954	Seizures	MESH:D012640
Chlorpyrifos	D004390	NOS2	4843	inflammatory response	GO:0006954	Seizures	MESH:D012640
Chlorpyrifos	D004390	PTGS2	5743	inflammatory response	GO:0006954	Seizures	MESH:D012640
Chlorpyrifos	D004390	BCHE	590	learning	GO:0007612	Seizures	MESH:D012640
Chlorpyrifos	D004390	BDNF	627	learning	GO:0007612	Seizures	MESH:D012640
Chlorpyrifos	D004390	DRD1	1812	learning	GO:0007612	Seizures	MESH:D012640
Chlorpyrifos	D004390	PTGS2	5743	learning	GO:0007612	Seizures	MESH:D012640
Chlorpyrifos	D004390	FAAH	2166	lipid catabolic process	GO:0016042	Seizures	MESH:D012640
Chlorpyrifos	D004390	CYP11A1	1583	male gonad development	GO:0008584	Seizures	MESH:D012640
Chlorpyrifos	D004390	CCK	885	memory	GO:0007613	Seizures	MESH:D012640
Chlorpyrifos	D004390	CHAT	1103	memory	GO:0007613	Seizures	MESH:D012640
Chlorpyrifos	D004390	CHRNA7	1139	memory	GO:0007613	Seizures	MESH:D012640
Chlorpyrifos	D004390	DRD1	1812	memory	GO:0007613	Seizures	MESH:D012640
Chlorpyrifos	D004390	IL1B	3553	memory	GO:0007613	Seizures	MESH:D012640
Chlorpyrifos	D004390	NGF	4803	memory	GO:0007613	Seizures	MESH:D012640
Chlorpyrifos	D004390	OXT	5020	memory	GO:0007613	Seizures	MESH:D012640
Chlorpyrifos	D004390	PTGS2	5743	memory	GO:0007613	Seizures	MESH:D012640
Chlorpyrifos	D004390	DRD2	1813	negative regulation of blood pressure	GO:0045776	Seizures	MESH:D012640
Chlorpyrifos	D004390	NOS1	4842	negative regulation of blood pressure	GO:0045776	Seizures	MESH:D012640
Chlorpyrifos	D004390	NPY	4852	negative regulation of blood pressure	GO:0045776	Seizures	MESH:D012640
Chlorpyrifos	D004390	OXT	5020	negative regulation of blood pressure	GO:0045776	Seizures	MESH:D012640
Chlorpyrifos	D004390	AGT	183	negative regulation of cell growth	GO:0030308	Seizures	MESH:D012640
Chlorpyrifos	D004390	AGT	183	negative regulation of cell proliferation	GO:0008285	Seizures	MESH:D012640
Chlorpyrifos	D004390	BCHE	590	negative regulation of cell proliferation	GO:0008285	Seizures	MESH:D012640
Chlorpyrifos	D004390	DRD2	1813	negative regulation of cell proliferation	GO:0008285	Seizures	MESH:D012640
Chlorpyrifos	D004390	FGF2	2247	negative regulation of cell proliferation	GO:0008285	Seizures	MESH:D012640
Chlorpyrifos	D004390	IL1B	3553	negative regulation of cell proliferation	GO:0008285	Seizures	MESH:D012640
Chlorpyrifos	D004390	IL6	3569	negative regulation of cell proliferation	GO:0008285	Seizures	MESH:D012640
Chlorpyrifos	D004390	NGF	4803	negative regulation of cell proliferation	GO:0008285	Seizures	MESH:D012640
Chlorpyrifos	D004390	NOS1	4842	negative regulation of cell proliferation	GO:0008285	Seizures	MESH:D012640
Chlorpyrifos	D004390	PTGS2	5743	negative regulation of cell proliferation	GO:0008285	Seizures	MESH:D012640
Chlorpyrifos	D004390	SOD2	6648	negative regulation of cell proliferation	GO:0008285	Seizures	MESH:D012640
Chlorpyrifos	D004390	SST	6750	negative regulation of cell proliferation	GO:0008285	Seizures	MESH:D012640
Chlorpyrifos	D004390	SSTR2	6752	negative regulation of cell proliferation	GO:0008285	Seizures	MESH:D012640
Chlorpyrifos	D004390	CRH	1392	negative regulation of epinephrine secretion	GO:0032811	Seizures	MESH:D012640
Chlorpyrifos	D004390	NOS1	4842	negative regulation of hydrolase activity	GO:0051346	Seizures	MESH:D012640
Chlorpyrifos	D004390	APOE	348	negative regulation of neuron projection development	GO:0010977	Seizures	MESH:D012640
Chlorpyrifos	D004390	NGFR	4804	negative regulation of neuron projection development	GO:0010977	Seizures	MESH:D012640
Chlorpyrifos	D004390	DRD2	1813	negative regulation of voltage-gated calcium channel activity	GO:1901386	Seizures	MESH:D012640
Chlorpyrifos	D004390	IL6	3569	neuron cellular homeostasis	GO:0070050	Seizures	MESH:D012640
Chlorpyrifos	D004390	SLC6A2	6530	neuron cellular homeostasis	GO:0070050	Seizures	MESH:D012640
Chlorpyrifos	D004390	SOD2	6648	neutrophil homeostasis	GO:0001780	Seizures	MESH:D012640
Chlorpyrifos	D004390	NOS1	4842	nitric oxide biosynthetic process	GO:0006809	Seizures	MESH:D012640
Chlorpyrifos	D004390	NOS2	4843	nitric oxide biosynthetic process	GO:0006809	Seizures	MESH:D012640
Chlorpyrifos	D004390	CHRNA7	1139	positive regulation of angiogenesis	GO:0045766	Seizures	MESH:D012640
Chlorpyrifos	D004390	FGF2	2247	positive regulation of angiogenesis	GO:0045766	Seizures	MESH:D012640
Chlorpyrifos	D004390	IL1B	3553	positive regulation of angiogenesis	GO:0045766	Seizures	MESH:D012640
Chlorpyrifos	D004390	CCK	885	positive regulation of apoptotic process	GO:0043065	Seizures	MESH:D012640
Chlorpyrifos	D004390	IL1B	3553	positive regulation of apoptotic process	GO:0043065	Seizures	MESH:D012640
Chlorpyrifos	D004390	IL6	3569	positive regulation of apoptotic process	GO:0043065	Seizures	MESH:D012640
Chlorpyrifos	D004390	NGF	4803	positive regulation of apoptotic process	GO:0043065	Seizures	MESH:D012640
Chlorpyrifos	D004390	NGFR	4804	positive regulation of apoptotic process	GO:0043065	Seizures	MESH:D012640
Chlorpyrifos	D004390	NOS2	4843	positive regulation of apoptotic process	GO:0043065	Seizures	MESH:D012640
Chlorpyrifos	D004390	PTGS2	5743	positive regulation of apoptotic process	GO:0043065	Seizures	MESH:D012640
Chlorpyrifos	D004390	AGT	183	positive regulation of blood pressure	GO:0045777	Seizures	MESH:D012640
Chlorpyrifos	D004390	OXT	5020	positive regulation of blood pressure	GO:0045777	Seizures	MESH:D012640
Chlorpyrifos	D004390	CRH	1392	positive regulation of cell death	GO:0010942	Seizures	MESH:D012640
Chlorpyrifos	D004390	IL1B	3553	positive regulation of cell death	GO:0010942	Seizures	MESH:D012640
Chlorpyrifos	D004390	PTGS2	5743	positive regulation of cell death	GO:0010942	Seizures	MESH:D012640
Chlorpyrifos	D004390	ADCYAP1	116	positive regulation of cell proliferation	GO:0008284	Seizures	MESH:D012640
Chlorpyrifos	D004390	AGT	183	positive regulation of cell proliferation	GO:0008284	Seizures	MESH:D012640
Chlorpyrifos	D004390	CCK	885	positive regulation of cell proliferation	GO:0008284	Seizures	MESH:D012640
Chlorpyrifos	D004390	CHRNA7	1139	positive regulation of cell proliferation	GO:0008284	Seizures	MESH:D012640
Chlorpyrifos	D004390	CRH	1392	positive regulation of cell proliferation	GO:0008284	Seizures	MESH:D012640
Chlorpyrifos	D004390	FGF2	2247	positive regulation of cell proliferation	GO:0008284	Seizures	MESH:D012640
Chlorpyrifos	D004390	HTR1A	3350	positive regulation of cell proliferation	GO:0008284	Seizures	MESH:D012640
Chlorpyrifos	D004390	IL1B	3553	positive regulation of cell proliferation	GO:0008284	Seizures	MESH:D012640
Chlorpyrifos	D004390	IL6	3569	positive regulation of cell proliferation	GO:0008284	Seizures	MESH:D012640
Chlorpyrifos	D004390	LEP	3952	positive regulation of cell proliferation	GO:0008284	Seizures	MESH:D012640
Chlorpyrifos	D004390	NGF	4803	positive regulation of cell proliferation	GO:0008284	Seizures	MESH:D012640
Chlorpyrifos	D004390	NPY	4852	positive regulation of cell proliferation	GO:0008284	Seizures	MESH:D012640
Chlorpyrifos	D004390	PTGS2	5743	positive regulation of cell proliferation	GO:0008284	Seizures	MESH:D012640
Chlorpyrifos	D004390	ADCYAP1	116	positive regulation of ERK1 and ERK2 cascade	GO:0070374	Seizures	MESH:D012640
Chlorpyrifos	D004390	APOE	348	positive regulation of ERK1 and ERK2 cascade	GO:0070374	Seizures	MESH:D012640
Chlorpyrifos	D004390	CHRNA7	1139	positive regulation of ERK1 and ERK2 cascade	GO:0070374	Seizures	MESH:D012640
Chlorpyrifos	D004390	DRD2	1813	positive regulation of ERK1 and ERK2 cascade	GO:0070374	Seizures	MESH:D012640
Chlorpyrifos	D004390	FGF2	2247	positive regulation of ERK1 and ERK2 cascade	GO:0070374	Seizures	MESH:D012640
Chlorpyrifos	D004390	IL1B	3553	positive regulation of ERK1 and ERK2 cascade	GO:0070374	Seizures	MESH:D012640
Chlorpyrifos	D004390	IL6	3569	positive regulation of ERK1 and ERK2 cascade	GO:0070374	Seizures	MESH:D012640
Chlorpyrifos	D004390	NGF	4803	positive regulation of ERK1 and ERK2 cascade	GO:0070374	Seizures	MESH:D012640
Chlorpyrifos	D004390	NPY	4852	positive regulation of ERK1 and ERK2 cascade	GO:0070374	Seizures	MESH:D012640
Chlorpyrifos	D004390	IL1B	3553	positive regulation of glial cell differentiation	GO:0045687	Seizures	MESH:D012640
Chlorpyrifos	D004390	IL1B	3553	positive regulation of JNK cascade	GO:0046330	Seizures	MESH:D012640
Chlorpyrifos	D004390	AGT	183	positive regulation of multicellular organism growth	GO:0040018	Seizures	MESH:D012640
Chlorpyrifos	D004390	DRD2	1813	positive regulation of multicellular organism growth	GO:0040018	Seizures	MESH:D012640
Chlorpyrifos	D004390	GHRL	51738	positive regulation of multicellular organism growth	GO:0040018	Seizures	MESH:D012640
Chlorpyrifos	D004390	DRD2	1813	positive regulation of neurogenesis	GO:0050769	Seizures	MESH:D012640
Chlorpyrifos	D004390	ADCYAP1	116	positive regulation of neuron projection development	GO:0010976	Seizures	MESH:D012640
Chlorpyrifos	D004390	AGT	183	positive regulation of neuron projection development	GO:0010976	Seizures	MESH:D012640
Chlorpyrifos	D004390	APOE	348	positive regulation of neuron projection development	GO:0010976	Seizures	MESH:D012640
Chlorpyrifos	D004390	BDNF	627	positive regulation of neuron projection development	GO:0010976	Seizures	MESH:D012640
Chlorpyrifos	D004390	IL6	3569	positive regulation of neuron projection development	GO:0010976	Seizures	MESH:D012640
Chlorpyrifos	D004390	NGF	4803	positive regulation of neuron projection development	GO:0010976	Seizures	MESH:D012640
Chlorpyrifos	D004390	NGFR	4804	positive regulation of neuron projection development	GO:0010976	Seizures	MESH:D012640
Chlorpyrifos	D004390	IL1B	3553	positive regulation of p38MAPK cascade	GO:1900745	Seizures	MESH:D012640
Chlorpyrifos	D004390	LEP	3952	positive regulation of p38MAPK cascade	GO:1900745	Seizures	MESH:D012640
Chlorpyrifos	D004390	CAT	847	reactive oxygen species metabolic process	GO:0072593	Seizures	MESH:D012640
Chlorpyrifos	D004390	SOD2	6648	reactive oxygen species metabolic process	GO:0072593	Seizures	MESH:D012640
Chlorpyrifos	D004390	DRD1	1812	regulation of dopamine metabolic process	GO:0042053	Seizures	MESH:D012640
Chlorpyrifos	D004390	HTR1A	3350	regulation of dopamine metabolic process	GO:0042053	Seizures	MESH:D012640
Chlorpyrifos	D004390	SOD2	6648	regulation of mitochondrial membrane potential	GO:0051881	Seizures	MESH:D012640
Chlorpyrifos	D004390	NGFR	4804	regulation of reactive oxygen species metabolic process	GO:2000377	Seizures	MESH:D012640
Chlorpyrifos	D004390	BDNF	627	response to light stimulus	GO:0009416	Seizures	MESH:D012640
Chlorpyrifos	D004390	DRD2	1813	response to light stimulus	GO:0009416	Seizures	MESH:D012640
Chlorpyrifos	D004390	FOS	2353	response to light stimulus	GO:0009416	Seizures	MESH:D012640
Chlorpyrifos	D004390	ABCC2	1244	response to oxidative stress	GO:0006979	Seizures	MESH:D012640
Chlorpyrifos	D004390	APOE	348	response to oxidative stress	GO:0006979	Seizures	MESH:D012640
Chlorpyrifos	D004390	CAT	847	response to oxidative stress	GO:0006979	Seizures	MESH:D012640
Chlorpyrifos	D004390	PTGS2	5743	response to oxidative stress	GO:0006979	Seizures	MESH:D012640
Chlorpyrifos	D004390	SOD2	6648	response to oxidative stress	GO:0006979	Seizures	MESH:D012640
Chlorpyrifos	D004390	CHRM1	1128	saliva secretion	GO:0046541	Seizures	MESH:D012640
Chlorpyrifos	D004390	HTR1A	3350	serotonin metabolic process	GO:0042428	Seizures	MESH:D012640
Chlorpyrifos	D004390	DRD1	1812	social behavior	GO:0035176	Seizures	MESH:D012640
Chlorpyrifos	D004390	IL1B	3553	social behavior	GO:0035176	Seizures	MESH:D012640
Chlorpyrifos	D004390	OXT	5020	social behavior	GO:0035176	Seizures	MESH:D012640
Chlorpyrifos	D004390	SSTR2	6752	spermatogenesis	GO:0007283	Seizures	MESH:D012640
Chlorpyrifos	D004390	SOD2	6648	superoxide anion generation	GO:0042554	Seizures	MESH:D012640
Chlorpyrifos	D004390	SOD2	6648	superoxide dismutase activity	GO:0004784	Seizures	MESH:D012640
Chlorpyrifos	D004390	APOE	348	triglyceride homeostasis	GO:0070328	Seizures	MESH:D012640
Cyfluthrin	C052570	CAT	847	reactive oxygen species metabolic process	GO:0072593	Seizures	MESH:D012640
Cyhalothrin	C037304	CAT	847	cholesterol metabolic process	GO:0008203	Seizures	MESH:D012640
Cyhalothrin	C037304	CYP11A1	1583	cholesterol metabolic process	GO:0008203	Seizures	MESH:D012640
Cyhalothrin	C037304	LEP	3952	cholesterol metabolic process	GO:0008203	Seizures	MESH:D012640
Cyhalothrin	C037304	SOD2	6648	glutathione metabolic process	GO:0006749	Seizures	MESH:D012640
Cyhalothrin	C037304	LEP	3952	ovarian follicle atresia	GO:0001552	Seizures	MESH:D012640
Cyhalothrin	C037304	IL1B	3553	positive regulation of cell proliferation	GO:0008284	Seizures	MESH:D012640
Cyhalothrin	C037304	IL6	3569	positive regulation of cell proliferation	GO:0008284	Seizures	MESH:D012640
Cyhalothrin	C037304	LEP	3952	positive regulation of cell proliferation	GO:0008284	Seizures	MESH:D012640
Cyhalothrin	C037304	NGF	4803	positive regulation of cell proliferation	GO:0008284	Seizures	MESH:D012640
Cyhalothrin	C037304	IL6	3569	positive regulation of immunoglobulin secretion	GO:0051024	Seizures	MESH:D012640
Cyhalothrin	C037304	IL1B	3553	positive regulation of nitric oxide biosynthetic process	GO:0045429	Seizures	MESH:D012640
Cyhalothrin	C037304	IL6	3569	positive regulation of nitric oxide biosynthetic process	GO:0045429	Seizures	MESH:D012640
Cyhalothrin	C037304	SOD2	6648	positive regulation of nitric oxide biosynthetic process	GO:0045429	Seizures	MESH:D012640
Cyhalothrin	C037304	SOD2	6648	regulation of mitochondrial membrane potential	GO:0051881	Seizures	MESH:D012640
Cyhalothrin	C037304	SOD2	6648	superoxide dismutase activity	GO:0004784	Seizures	MESH:D012640
Cyhalothrin	C037304	CYP11A1	1583	testosterone biosynthetic process	GO:0061370	Seizures	MESH:D012640
Cypermethrin	C017160	DRD2	1813	adult behavior	GO:0030534	Seizures	MESH:D012640
Cypermethrin	C017160	PTGS2	5743	angiogenesis	GO:0001525	Seizures	MESH:D012640
Cypermethrin	C017160	IL1B	3553	apoptotic process	GO:0006915	Seizures	MESH:D012640
Cypermethrin	C017160	APOE	348	cellular calcium ion homeostasis	GO:0006874	Seizures	MESH:D012640
Cypermethrin	C017160	APOE	348	cholesterol homeostasis	GO:0042632	Seizures	MESH:D012640
Cypermethrin	C017160	DRD2	1813	dopamine metabolic process	GO:0042417	Seizures	MESH:D012640
Cypermethrin	C017160	IL1B	3553	embryo implantation	GO:0007566	Seizures	MESH:D012640
Cypermethrin	C017160	PTGS2	5743	embryo implantation	GO:0007566	Seizures	MESH:D012640
Cypermethrin	C017160	ADRA1B	147	glucose homeostasis	GO:0042593	Seizures	MESH:D012640
Cypermethrin	C017160	IL6	3569	glucose homeostasis	GO:0042593	Seizures	MESH:D012640
Cypermethrin	C017160	SOD2	6648	glutathione metabolic process	GO:0006749	Seizures	MESH:D012640
Cypermethrin	C017160	AGT	183	negative regulation of cell proliferation	GO:0008285	Seizures	MESH:D012640
Cypermethrin	C017160	DRD2	1813	negative regulation of cell proliferation	GO:0008285	Seizures	MESH:D012640
Cypermethrin	C017160	IL1B	3553	negative regulation of cell proliferation	GO:0008285	Seizures	MESH:D012640
Cypermethrin	C017160	IL6	3569	negative regulation of cell proliferation	GO:0008285	Seizures	MESH:D012640
Cypermethrin	C017160	PTGS2	5743	negative regulation of cell proliferation	GO:0008285	Seizures	MESH:D012640
Cypermethrin	C017160	SOD2	6648	negative regulation of cell proliferation	GO:0008285	Seizures	MESH:D012640
Cypermethrin	C017160	IL6	3569	negative regulation of cytokine secretion	GO:0050710	Seizures	MESH:D012640
Cypermethrin	C017160	DRD2	1813	negative regulation of voltage-gated calcium channel activity	GO:1901386	Seizures	MESH:D012640
Cypermethrin	C017160	NOS2	4843	nitric oxide biosynthetic process	GO:0006809	Seizures	MESH:D012640
Cypermethrin	C017160	CAT	847	oxidation-reduction process	GO:0055114	Seizures	MESH:D012640
Cypermethrin	C017160	CYP11A1	1583	oxidation-reduction process	GO:0055114	Seizures	MESH:D012640
Cypermethrin	C017160	NOS2	4843	oxidation-reduction process	GO:0055114	Seizures	MESH:D012640
Cypermethrin	C017160	PTGS2	5743	oxidation-reduction process	GO:0055114	Seizures	MESH:D012640
Cypermethrin	C017160	SOD2	6648	oxidation-reduction process	GO:0055114	Seizures	MESH:D012640
Cypermethrin	C017160	IL1B	3553	positive regulation of cell migration	GO:0030335	Seizures	MESH:D012640
Cypermethrin	C017160	SOD2	6648	positive regulation of cell migration	GO:0030335	Seizures	MESH:D012640
Cypermethrin	C017160	AGT	183	positive regulation of cell proliferation	GO:0008284	Seizures	MESH:D012640
Cypermethrin	C017160	IL1B	3553	positive regulation of cell proliferation	GO:0008284	Seizures	MESH:D012640
Cypermethrin	C017160	IL6	3569	positive regulation of cell proliferation	GO:0008284	Seizures	MESH:D012640
Cypermethrin	C017160	PTGS2	5743	positive regulation of cell proliferation	GO:0008284	Seizures	MESH:D012640
Cypermethrin	C017160	AGT	183	positive regulation of cytokine secretion	GO:0050715	Seizures	MESH:D012640
Cypermethrin	C017160	ADRA1B	147	positive regulation of cytosolic calcium ion concentration	GO:0007204	Seizures	MESH:D012640
Cypermethrin	C017160	AGT	183	positive regulation of cytosolic calcium ion concentration	GO:0007204	Seizures	MESH:D012640
Cypermethrin	C017160	IL1B	3553	positive regulation of cytosolic calcium ion concentration	GO:0007204	Seizures	MESH:D012640
Cypermethrin	C017160	APOE	348	positive regulation of ERK1 and ERK2 cascade	GO:0070374	Seizures	MESH:D012640
Cypermethrin	C017160	DRD2	1813	positive regulation of ERK1 and ERK2 cascade	GO:0070374	Seizures	MESH:D012640
Cypermethrin	C017160	IL1B	3553	positive regulation of ERK1 and ERK2 cascade	GO:0070374	Seizures	MESH:D012640
Cypermethrin	C017160	IL6	3569	positive regulation of ERK1 and ERK2 cascade	GO:0070374	Seizures	MESH:D012640
Cypermethrin	C017160	AGT	183	positive regulation of multicellular organism growth	GO:0040018	Seizures	MESH:D012640
Cypermethrin	C017160	DRD2	1813	positive regulation of multicellular organism growth	GO:0040018	Seizures	MESH:D012640
Cypermethrin	C017160	AGT	183	positive regulation of organ growth	GO:0046622	Seizures	MESH:D012640
Cypermethrin	C017160	CAT	847	reactive oxygen species metabolic process	GO:0072593	Seizures	MESH:D012640
Cypermethrin	C017160	SOD2	6648	reactive oxygen species metabolic process	GO:0072593	Seizures	MESH:D012640
Cypermethrin	C017160	BDNF	627	response to auditory stimulus	GO:0010996	Seizures	MESH:D012640
Cypermethrin	C017160	CAT	847	response to auditory stimulus	GO:0010996	Seizures	MESH:D012640
Cypermethrin	C017160	IL6	3569	response to auditory stimulus	GO:0010996	Seizures	MESH:D012640
Cypermethrin	C017160	IL1B	3553	social behavior	GO:0035176	Seizures	MESH:D012640
Cypermethrin	C017160	DRD2	1813	startle response	GO:0001964	Seizures	MESH:D012640
Cypermethrin	C017160	SOD2	6648	superoxide dismutase activity	GO:0004784	Seizures	MESH:D012640
Cypermethrin	C017160	DRD2	1813	temperature homeostasis	GO:0001659	Seizures	MESH:D012640
Cypermethrin	C017160	CYP11A1	1583	testosterone biosynthetic process	GO:0061370	Seizures	MESH:D012640
Diazinon	D003976	CHAT	1103	acetylcholine biosynthetic process	GO:0008292	Seizures	MESH:D012640
Diazinon	D003976	NGFR	4804	apoptotic process	GO:0006915	Seizures	MESH:D012640
Diazinon	D003976	PRKCD	5580	apoptotic process	GO:0006915	Seizures	MESH:D012640
Diazinon	D003976	FGF2	2247	cell proliferation	GO:0008283	Seizures	MESH:D012640
Diazinon	D003976	HTR1A	3350	cell proliferation	GO:0008283	Seizures	MESH:D012640
Diazinon	D003976	INS	3630	cell proliferation	GO:0008283	Seizures	MESH:D012640
Diazinon	D003976	ACHE	43	cholinesterase activity	GO:0004104	Seizures	MESH:D012640
Diazinon	D003976	BCHE	590	cholinesterase activity	GO:0004104	Seizures	MESH:D012640
Diazinon	D003976	BDNF	627	cognition	GO:0050890	Seizures	MESH:D012640
Diazinon	D003976	CHRM1	1128	cognition	GO:0050890	Seizures	MESH:D012640
Diazinon	D003976	CHRNA4	1137	cognition	GO:0050890	Seizures	MESH:D012640
Diazinon	D003976	CHRNA7	1139	cognition	GO:0050890	Seizures	MESH:D012640
Diazinon	D003976	INS	3630	cognition	GO:0050890	Seizures	MESH:D012640
Diazinon	D003976	CHRNA4	1137	exploration behavior	GO:0035640	Seizures	MESH:D012640
Diazinon	D003976	HTR1A	3350	exploration behavior	GO:0035640	Seizures	MESH:D012640
Diazinon	D003976	CRH	1392	inflammatory response	GO:0006954	Seizures	MESH:D012640
Diazinon	D003976	IL6	3569	inflammatory response	GO:0006954	Seizures	MESH:D012640
Diazinon	D003976	NGF	4803	inflammatory response	GO:0006954	Seizures	MESH:D012640
Diazinon	D003976	NOS2	4843	inflammatory response	GO:0006954	Seizures	MESH:D012640
Diazinon	D003976	PTGS2	5743	inflammatory response	GO:0006954	Seizures	MESH:D012640
Diazinon	D003976	FAAH	2166	lipid catabolic process	GO:0016042	Seizures	MESH:D012640
Diazinon	D003976	CHAT	1103	memory	GO:0007613	Seizures	MESH:D012640
Diazinon	D003976	CHRNA7	1139	memory	GO:0007613	Seizures	MESH:D012640
Diazinon	D003976	NGF	4803	memory	GO:0007613	Seizures	MESH:D012640
Diazinon	D003976	PTGS2	5743	memory	GO:0007613	Seizures	MESH:D012640
Diazinon	D003976	ADCYAP1	116	neuron projection development	GO:0031175	Seizures	MESH:D012640
Diazinon	D003976	APOE	348	neuron projection development	GO:0031175	Seizures	MESH:D012640
Diazinon	D003976	IL6	3569	neuron projection development	GO:0031175	Seizures	MESH:D012640
Diazinon	D003976	NGF	4803	neuron projection development	GO:0031175	Seizures	MESH:D012640
Diazinon	D003976	NPY	4852	neuron projection development	GO:0031175	Seizures	MESH:D012640
Diazinon	D003976	IL6	3569	positive regulation of apoptotic process	GO:0043065	Seizures	MESH:D012640
Diazinon	D003976	NGF	4803	positive regulation of apoptotic process	GO:0043065	Seizures	MESH:D012640
Diazinon	D003976	NGFR	4804	positive regulation of apoptotic process	GO:0043065	Seizures	MESH:D012640
Diazinon	D003976	NOS2	4843	positive regulation of apoptotic process	GO:0043065	Seizures	MESH:D012640
Diazinon	D003976	PRKCD	5580	positive regulation of apoptotic process	GO:0043065	Seizures	MESH:D012640
Diazinon	D003976	PTGS2	5743	positive regulation of apoptotic process	GO:0043065	Seizures	MESH:D012640
Diazinon	D003976	ADCYAP1	116	positive regulation of blood vessel diameter	GO:0097755	Seizures	MESH:D012640
Diazinon	D003976	INS	3630	positive regulation of blood vessel diameter	GO:0097755	Seizures	MESH:D012640
Diazinon	D003976	PTGS2	5743	positive regulation of vasoconstriction	GO:0045907	Seizures	MESH:D012640
Diazinon	D003976	SOD2	6648	regulation of mitochondrial membrane potential	GO:0051881	Seizures	MESH:D012640
Diazinon	D003976	CHRNA4	1137	respiratory gaseous exchange	GO:0007585	Seizures	MESH:D012640
Diazinon	D003976	ADRA1B	147	response to drug	GO:0042493	Seizures	MESH:D012640
Diazinon	D003976	BCHE	590	response to drug	GO:0042493	Seizures	MESH:D012640
Diazinon	D003976	BDNF	627	response to drug	GO:0042493	Seizures	MESH:D012640
Diazinon	D003976	CAT	847	response to drug	GO:0042493	Seizures	MESH:D012640
Diazinon	D003976	CHAT	1103	response to drug	GO:0042493	Seizures	MESH:D012640
Diazinon	D003976	CHRNA3	1136	response to drug	GO:0042493	Seizures	MESH:D012640
Diazinon	D003976	CRH	1392	response to drug	GO:0042493	Seizures	MESH:D012640
Diazinon	D003976	DRD2	1813	response to drug	GO:0042493	Seizures	MESH:D012640
Diazinon	D003976	HTR1B	3351	response to drug	GO:0042493	Seizures	MESH:D012640
Diazinon	D003976	IL6	3569	response to drug	GO:0042493	Seizures	MESH:D012640
Diazinon	D003976	NGF	4803	response to drug	GO:0042493	Seizures	MESH:D012640
Diazinon	D003976	PRKCD	5580	response to drug	GO:0042493	Seizures	MESH:D012640
Diazinon	D003976	PTGS2	5743	response to drug	GO:0042493	Seizures	MESH:D012640
Diazinon	D003976	SOD2	6648	response to drug	GO:0042493	Seizures	MESH:D012640
Diazinon	D003976	BDNF	627	response to heat	GO:0009408	Seizures	MESH:D012640
Diazinon	D003976	IL6	3569	response to heat	GO:0009408	Seizures	MESH:D012640
Diazinon	D003976	INS	3630	response to heat	GO:0009408	Seizures	MESH:D012640
Diazinon	D003976	PRKCD	5580	response to heat	GO:0009408	Seizures	MESH:D012640
Diazinon	D003976	CHRM1	1128	saliva secretion	GO:0046541	Seizures	MESH:D012640
Dichlorvos	D004006	IL1B	3553	apoptotic process	GO:0006915	Seizures	MESH:D012640
Dichlorvos	D004006	IL6	3569	cell redox homeostasis	GO:0045454	Seizures	MESH:D012640
Dichlorvos	D004006	NOS2	4843	cell redox homeostasis	GO:0045454	Seizures	MESH:D012640
Dichlorvos	D004006	CAT	847	determination of adult lifespan	GO:0008340	Seizures	MESH:D012640
Dichlorvos	D004006	SOD2	6648	determination of adult lifespan	GO:0008340	Seizures	MESH:D012640
Dichlorvos	D004006	SOD2	6648	glutathione metabolic process	GO:0006749	Seizures	MESH:D012640
Dichlorvos	D004006	NOS2	4843	nitric oxide biosynthetic process	GO:0006809	Seizures	MESH:D012640
Dichlorvos	D004006	CNR1	1268	positive regulation of apoptotic process	GO:0043065	Seizures	MESH:D012640
Dichlorvos	D004006	IL1B	3553	positive regulation of apoptotic process	GO:0043065	Seizures	MESH:D012640
Dichlorvos	D004006	IL6	3569	positive regulation of apoptotic process	GO:0043065	Seizures	MESH:D012640
Dichlorvos	D004006	NOS2	4843	positive regulation of apoptotic process	GO:0043065	Seizures	MESH:D012640
Dichlorvos	D004006	IL1B	3553	positive regulation of cell death	GO:0010942	Seizures	MESH:D012640
Dichlorvos	D004006	CAT	847	reactive oxygen species metabolic process	GO:0072593	Seizures	MESH:D012640
Dichlorvos	D004006	SOD2	6648	reactive oxygen species metabolic process	GO:0072593	Seizures	MESH:D012640
Dichlorvos	D004006	SOD2	6648	regulation of mitochondrial membrane potential	GO:0051881	Seizures	MESH:D012640
Dichlorvos	D004006	SOD2	6648	release of cytochrome c from mitochondria	GO:0001836	Seizures	MESH:D012640
Dichlorvos	D004006	SOD2	6648	superoxide anion generation	GO:0042554	Seizures	MESH:D012640
Dichlorvos	D004006	SOD2	6648	superoxide dismutase activity	GO:0004784	Seizures	MESH:D012640
Fenthion	D005284	ACHE	43	cholinesterase activity	GO:0004104	Seizures	MESH:D012640
Fenthion	D005284	BCHE	590	cholinesterase activity	GO:0004104	Seizures	MESH:D012640
Permethrin	D026023	INS	3630	activation of protein kinase B activity	GO:0032148	Seizures	MESH:D012640
Permethrin	D026023	IL1B	3553	apoptotic process	GO:0006915	Seizures	MESH:D012640
Permethrin	D026023	IL1B	3553	astrocyte activation	GO:0048143	Seizures	MESH:D012640
Permethrin	D026023	ACHE	43	carboxylic ester hydrolase activity	GO:0052689	Seizures	MESH:D012640
Permethrin	D026023	BCHE	590	carboxylic ester hydrolase activity	GO:0052689	Seizures	MESH:D012640
Permethrin	D026023	FGF2	2247	cell proliferation	GO:0008283	Seizures	MESH:D012640
Permethrin	D026023	INS	3630	cell proliferation	GO:0008283	Seizures	MESH:D012640
Permethrin	D026023	SLC2A1	6513	glucose import	GO:0046323	Seizures	MESH:D012640
Permethrin	D026023	LEP	3952	glycerol biosynthetic process	GO:0006114	Seizures	MESH:D012640
Permethrin	D026023	SOD2	6648	hydrogen peroxide biosynthetic process	GO:0050665	Seizures	MESH:D012640
Permethrin	D026023	PTGS2	5743	meiotic spindle organization	GO:0000212	Seizures	MESH:D012640
Permethrin	D026023	BCHE	590	negative regulation of cell proliferation	GO:0008285	Seizures	MESH:D012640
Permethrin	D026023	FGF2	2247	negative regulation of cell proliferation	GO:0008285	Seizures	MESH:D012640
Permethrin	D026023	IL1B	3553	negative regulation of cell proliferation	GO:0008285	Seizures	MESH:D012640
Permethrin	D026023	IL6	3569	negative regulation of cell proliferation	GO:0008285	Seizures	MESH:D012640
Permethrin	D026023	NGF	4803	negative regulation of cell proliferation	GO:0008285	Seizures	MESH:D012640
Permethrin	D026023	PTGS2	5743	negative regulation of cell proliferation	GO:0008285	Seizures	MESH:D012640
Permethrin	D026023	SOD2	6648	negative regulation of cell proliferation	GO:0008285	Seizures	MESH:D012640
Permethrin	D026023	CAT	847	oxidation-reduction process	GO:0055114	Seizures	MESH:D012640
Permethrin	D026023	CYP11A1	1583	oxidation-reduction process	GO:0055114	Seizures	MESH:D012640
Permethrin	D026023	PTGS2	5743	oxidation-reduction process	GO:0055114	Seizures	MESH:D012640
Permethrin	D026023	SOD2	6648	oxidation-reduction process	GO:0055114	Seizures	MESH:D012640
Permethrin	D026023	CRH	1392	positive regulation of cell proliferation	GO:0008284	Seizures	MESH:D012640
Permethrin	D026023	FGF2	2247	positive regulation of cell proliferation	GO:0008284	Seizures	MESH:D012640
Permethrin	D026023	IL1B	3553	positive regulation of cell proliferation	GO:0008284	Seizures	MESH:D012640
Permethrin	D026023	IL6	3569	positive regulation of cell proliferation	GO:0008284	Seizures	MESH:D012640
Permethrin	D026023	INS	3630	positive regulation of cell proliferation	GO:0008284	Seizures	MESH:D012640
Permethrin	D026023	LEP	3952	positive regulation of cell proliferation	GO:0008284	Seizures	MESH:D012640
Permethrin	D026023	NGF	4803	positive regulation of cell proliferation	GO:0008284	Seizures	MESH:D012640
Permethrin	D026023	PTGS2	5743	positive regulation of cell proliferation	GO:0008284	Seizures	MESH:D012640
Permethrin	D026023	IL6	3569	positive regulation of protein import into nucleus	GO:0042307	Seizures	MESH:D012640
Permethrin	D026023	LEP	3952	positive regulation of protein import into nucleus	GO:0042307	Seizures	MESH:D012640
Permethrin	D026023	PTGS2	5743	positive regulation of protein import into nucleus	GO:0042307	Seizures	MESH:D012640
Permethrin	D026023	IL6	3569	positive regulation of tumor necrosis factor secretion	GO:1904469	Seizures	MESH:D012640
Permethrin	D026023	CAT	847	reactive oxygen species metabolic process	GO:0072593	Seizures	MESH:D012640
Permethrin	D026023	SOD2	6648	reactive oxygen species metabolic process	GO:0072593	Seizures	MESH:D012640
Permethrin	D026023	CYP11A1	1583	response to insecticide	GO:0017085	Seizures	MESH:D012640
Permethrin	D026023	APOE	348	response to oxidative stress	GO:0006979	Seizures	MESH:D012640
Permethrin	D026023	CAT	847	response to oxidative stress	GO:0006979	Seizures	MESH:D012640
Permethrin	D026023	PTGS2	5743	response to oxidative stress	GO:0006979	Seizures	MESH:D012640
Permethrin	D026023	SOD2	6648	response to oxidative stress	GO:0006979	Seizures	MESH:D012640
Permethrin	D026023	SOD2	6648	superoxide anion generation	GO:0042554	Seizures	MESH:D012640
Permethrin	D026023	SOD2	6648	superoxide dismutase activity	GO:0004784	Seizures	MESH:D012640
Permethrin	D026023	CYP11A1	1583	testosterone biosynthetic process	GO:0061370	Seizures	MESH:D012640
Permethrin	D026023	APOE	348	triglyceride homeostasis	GO:0070328	Seizures	MESH:D012640
Cannabidiol	D002185	IL1B	3553	apoptotic process	GO:0006915	Seizures	MESH:D012640
Cannabidiol	D002185	OPRM1	4988	locomotory behavior	GO:0007626	Seizures	MESH:D012640
Cannabidiol	D002185	SOD2	6648	locomotory behavior	GO:0007626	Seizures	MESH:D012640
Cannabidiol	D002185	CNR1	1268	memory	GO:0007613	Seizures	MESH:D012640
Cannabidiol	D002185	IL1B	3553	memory	GO:0007613	Seizures	MESH:D012640
Cannabidiol	D002185	PTGS2	5743	memory	GO:0007613	Seizures	MESH:D012640
Cannabidiol	D002185	CNR1	1268	positive regulation of apoptotic process	GO:0043065	Seizures	MESH:D012640
Cannabidiol	D002185	IL1B	3553	positive regulation of apoptotic process	GO:0043065	Seizures	MESH:D012640
Cannabidiol	D002185	IL6	3569	positive regulation of apoptotic process	GO:0043065	Seizures	MESH:D012640
Cannabidiol	D002185	PTGS2	5743	positive regulation of apoptotic process	GO:0043065	Seizures	MESH:D012640
Cannabidiol	D002185	IL1B	3553	positive regulation of cell death	GO:0010942	Seizures	MESH:D012640
Cannabidiol	D002185	PTGS2	5743	positive regulation of cell death	GO:0010942	Seizures	MESH:D012640
Cannabidiol	D002185	IL1B	3553	positive regulation of NF-kappaB transcription factor activity	GO:0051092	Seizures	MESH:D012640
Cannabidiol	D002185	IL6	3569	post-translational protein modification	GO:0043687	Seizures	MESH:D012640
Cannabidiol	D002185	SOD2	6648	reactive oxygen species metabolic process	GO:0072593	Seizures	MESH:D012640
Cannabidiol	D002185	FOS	2353	response to toxic substance	GO:0009636	Seizures	MESH:D012640
Cannabidiol	D002185	SOD2	6648	vasodilation	GO:0042311	Seizures	MESH:D012640
Dronabinol	D013759	NGF	4803	adult locomotory behavior	GO:0008344	Seizures	MESH:D012640
Dronabinol	D013759	CAT	847	aerobic respiration	GO:0009060	Seizures	MESH:D012640
Dronabinol	D013759	ADORA2A	135	apoptotic process	GO:0006915	Seizures	MESH:D012640
Dronabinol	D013759	CCK	885	apoptotic process	GO:0006915	Seizures	MESH:D012640
Dronabinol	D013759	IL1B	3553	apoptotic process	GO:0006915	Seizures	MESH:D012640
Dronabinol	D013759	PRKCD	5580	apoptotic process	GO:0006915	Seizures	MESH:D012640
Dronabinol	D013759	CRH	1392	chemical synaptic transmission	GO:0007268	Seizures	MESH:D012640
Dronabinol	D013759	GRIK1	2897	chemical synaptic transmission	GO:0007268	Seizures	MESH:D012640
Dronabinol	D013759	KCNQ2	3785	chemical synaptic transmission	GO:0007268	Seizures	MESH:D012640
Dronabinol	D013759	OPRK1	4986	chemical synaptic transmission	GO:0007268	Seizures	MESH:D012640
Dronabinol	D013759	SLC6A1	6529	chemical synaptic transmission	GO:0007268	Seizures	MESH:D012640
Dronabinol	D013759	ABCB1A	18671	G2/M transition of mitotic cell cycle	GO:0000086	Seizures	MESH:D012640
Dronabinol	D013759	CRH	1392	locomotory exploration behavior	GO:0035641	Seizures	MESH:D012640
Dronabinol	D013759	CRH	1392	positive regulation of cell death	GO:0010942	Seizures	MESH:D012640
Dronabinol	D013759	IL1B	3553	positive regulation of cell death	GO:0010942	Seizures	MESH:D012640
Dronabinol	D013759	PTGS2	5743	positive regulation of cell death	GO:0010942	Seizures	MESH:D012640
Dronabinol	D013759	OPRK1	4986	positive regulation of eating behavior	GO:1904000	Seizures	MESH:D012640
Dronabinol	D013759	ABCB1A	18671	positive regulation of response to drug	GO:2001025	Seizures	MESH:D012640
Dronabinol	D013759	ADORA2A	135	prepulse inhibition	GO:0060134	Seizures	MESH:D012640
Dronabinol	D013759	DRD1	1812	prepulse inhibition	GO:0060134	Seizures	MESH:D012640
Dronabinol	D013759	DRD2	1813	prepulse inhibition	GO:0060134	Seizures	MESH:D012640
Dronabinol	D013759	LEP	3952	regulation of blood pressure	GO:0008217	Seizures	MESH:D012640
Dronabinol	D013759	NOS2	4843	regulation of blood pressure	GO:0008217	Seizures	MESH:D012640
Dronabinol	D013759	POMC	5443	regulation of blood pressure	GO:0008217	Seizures	MESH:D012640
Dronabinol	D013759	PTGS2	5743	regulation of blood pressure	GO:0008217	Seizures	MESH:D012640
Dronabinol	D013759	DRD2	1813	regulation of heart rate	GO:0002027	Seizures	MESH:D012640
Dronabinol	D013759	OXT	5020	regulation of heart rate	GO:0002027	Seizures	MESH:D012640
Dronabinol	D013759	CRH	1392	response to estrogen	GO:0043627	Seizures	MESH:D012640
Dronabinol	D013759	NOS1	4842	response to estrogen	GO:0043627	Seizures	MESH:D012640
Dronabinol	D013759	OPRK1	4986	response to estrogen	GO:0043627	Seizures	MESH:D012640
Dronabinol	D013759	OXT	5020	response to estrogen	GO:0043627	Seizures	MESH:D012640
Dronabinol	D013759	DRD1	1812	social behavior	GO:0035176	Seizures	MESH:D012640
Dronabinol	D013759	IL1B	3553	social behavior	GO:0035176	Seizures	MESH:D012640
Dronabinol	D013759	OXT	5020	social behavior	GO:0035176	Seizures	MESH:D012640
Dronabinol	D013759	DRD1	1812	transmission of nerve impulse	GO:0019226	Seizures	MESH:D012640
Dronabinol	D013759	KCNQ2	3785	transmission of nerve impulse	GO:0019226	Seizures	MESH:D012640
Bioallethrin	C018465	CAT	847	hemoglobin metabolic process	GO:0020027	Seizures	MESH:D012640
DDT	D003634	LEP	3952	adipose tissue development	GO:0060612	Seizures	MESH:D012640
DDT	D003634	IL1B	3553	apoptotic process	GO:0006915	Seizures	MESH:D012640
DDT	D003634	FGF2	2247	cell proliferation	GO:0008283	Seizures	MESH:D012640
DDT	D003634	HTR1A	3350	cell proliferation	GO:0008283	Seizures	MESH:D012640
DDT	D003634	BDNF	627	cognition	GO:0050890	Seizures	MESH:D012640
DDT	D003634	FOS	2353	DNA methylation	GO:0006306	Seizures	MESH:D012640
DDT	D003634	IL6	3569	glucose homeostasis	GO:0042593	Seizures	MESH:D012640
DDT	D003634	LEP	3952	glucose homeostasis	GO:0042593	Seizures	MESH:D012640
DDT	D003634	POMC	5443	glucose homeostasis	GO:0042593	Seizures	MESH:D012640
DDT	D003634	SLC2A1	6513	glucose import	GO:0046323	Seizures	MESH:D012640
DDT	D003634	LEP	3952	glycerol biosynthetic process	GO:0006114	Seizures	MESH:D012640
DDT	D003634	IL1B	3553	memory	GO:0007613	Seizures	MESH:D012640
DDT	D003634	OXT	5020	memory	GO:0007613	Seizures	MESH:D012640
DDT	D003634	PTGS2	5743	memory	GO:0007613	Seizures	MESH:D012640
DDT	D003634	BCHE	590	negative regulation of cell proliferation	GO:0008285	Seizures	MESH:D012640
DDT	D003634	FGF2	2247	negative regulation of cell proliferation	GO:0008285	Seizures	MESH:D012640
DDT	D003634	IL1B	3553	negative regulation of cell proliferation	GO:0008285	Seizures	MESH:D012640
DDT	D003634	IL6	3569	negative regulation of cell proliferation	GO:0008285	Seizures	MESH:D012640
DDT	D003634	PTGS2	5743	negative regulation of cell proliferation	GO:0008285	Seizures	MESH:D012640
DDT	D003634	SOD2	6648	negative regulation of cell proliferation	GO:0008285	Seizures	MESH:D012640
DDT	D003634	SST	6750	negative regulation of cell proliferation	GO:0008285	Seizures	MESH:D012640
DDT	D003634	PAM	5066	ovulation cycle process	GO:0022602	Seizures	MESH:D012640
DDT	D003634	BDNF	627	positive regulation of DNA-binding transcription factor activity	GO:0051091	Seizures	MESH:D012640
DDT	D003634	IL1B	3553	positive regulation of DNA-binding transcription factor activity	GO:0051091	Seizures	MESH:D012640
DDT	D003634	IL6	3569	positive regulation of DNA-binding transcription factor activity	GO:0051091	Seizures	MESH:D012640
DDT	D003634	FGF2	2247	positive regulation of epithelial cell proliferation	GO:0050679	Seizures	MESH:D012640
DDT	D003634	IL6	3569	positive regulation of epithelial cell proliferation	GO:0050679	Seizures	MESH:D012640
DDT	D003634	IL1B	3553	positive regulation of estradiol secretion	GO:2000866	Seizures	MESH:D012640
DDT	D003634	IL6	3569	positive regulation of estradiol secretion	GO:2000866	Seizures	MESH:D012640
DDT	D003634	LEP	3952	positive regulation of estradiol secretion	GO:2000866	Seizures	MESH:D012640
DDT	D003634	LEP	3952	positive regulation of progesterone secretion	GO:2000872	Seizures	MESH:D012640
DDT	D003634	CAT	847	reactive oxygen species metabolic process	GO:0072593	Seizures	MESH:D012640
DDT	D003634	SOD2	6648	reactive oxygen species metabolic process	GO:0072593	Seizures	MESH:D012640
DDT	D003634	CAT	847	response to insulin	GO:0032868	Seizures	MESH:D012640
DDT	D003634	IL6	3569	response to insulin	GO:0032868	Seizures	MESH:D012640
DDT	D003634	LEP	3952	response to insulin	GO:0032868	Seizures	MESH:D012640
DDT	D003634	SLC2A1	6513	response to insulin	GO:0032868	Seizures	MESH:D012640
DDT	D003634	ABCC2	1244	response to oxidative stress	GO:0006979	Seizures	MESH:D012640
DDT	D003634	CAT	847	response to oxidative stress	GO:0006979	Seizures	MESH:D012640
DDT	D003634	PTGS2	5743	response to oxidative stress	GO:0006979	Seizures	MESH:D012640
DDT	D003634	SOD2	6648	response to oxidative stress	GO:0006979	Seizures	MESH:D012640
DDT	D003634	SOD2	6648	superoxide anion generation	GO:0042554	Seizures	MESH:D012640
DDT	D003634	SOD2	6648	superoxide dismutase activity	GO:0004784	Seizures	MESH:D012640
Decamethrin	C017180	NGF	4803	activation of cysteine-type endopeptidase activity involved in apoptotic process	GO:0006919	Seizures	MESH:D012640
Decamethrin	C017180	DRD2	1813	adult behavior	GO:0030534	Seizures	MESH:D012640
Decamethrin	C017180	IL1B	3553	apoptotic process	GO:0006915	Seizures	MESH:D012640
Decamethrin	C017180	DRD2	1813	auditory behavior	GO:0031223	Seizures	MESH:D012640
Decamethrin	C017180	ACHE	43	carboxylic ester hydrolase activity	GO:0052689	Seizures	MESH:D012640
Decamethrin	C017180	IL6	3569	cell redox homeostasis	GO:0045454	Seizures	MESH:D012640
Decamethrin	C017180	BDNF	627	cognition	GO:0050890	Seizures	MESH:D012640
Decamethrin	C017180	DRD1	1812	glucose import	GO:0046323	Seizures	MESH:D012640
Decamethrin	C017180	SOD2	6648	heart development	GO:0007507	Seizures	MESH:D012640
Decamethrin	C017180	BDNF	627	learning	GO:0007612	Seizures	MESH:D012640
Decamethrin	C017180	DRD1	1812	learning	GO:0007612	Seizures	MESH:D012640
Decamethrin	C017180	PTGS2	5743	learning	GO:0007612	Seizures	MESH:D012640
Decamethrin	C017180	BDNF	627	learning or memory	GO:0007611	Seizures	MESH:D012640
Decamethrin	C017180	CRH	1392	learning or memory	GO:0007611	Seizures	MESH:D012640
Decamethrin	C017180	IL1B	3553	learning or memory	GO:0007611	Seizures	MESH:D012640
Decamethrin	C017180	ABAT	18	locomotory behavior	GO:0007626	Seizures	MESH:D012640
Decamethrin	C017180	DRD1	1812	locomotory behavior	GO:0007626	Seizures	MESH:D012640
Decamethrin	C017180	DRD2	1813	locomotory behavior	GO:0007626	Seizures	MESH:D012640
Decamethrin	C017180	SOD2	6648	locomotory behavior	GO:0007626	Seizures	MESH:D012640
Decamethrin	C017180	CRH	1392	long-term synaptic potentiation	GO:0060291	Seizures	MESH:D012640
Decamethrin	C017180	DRD1	1812	long-term synaptic potentiation	GO:0060291	Seizures	MESH:D012640
Decamethrin	C017180	BDNF	627	neuron projection extension	GO:1990138	Seizures	MESH:D012640
Decamethrin	C017180	CAT	847	oxidation-reduction process	GO:0055114	Seizures	MESH:D012640
Decamethrin	C017180	PTGS2	5743	oxidation-reduction process	GO:0055114	Seizures	MESH:D012640
Decamethrin	C017180	SOD2	6648	oxidation-reduction process	GO:0055114	Seizures	MESH:D012640
Decamethrin	C017180	TRH	7200	oxidation-reduction process	GO:0055114	Seizures	MESH:D012640
Decamethrin	C017180	IL6	3569	positive regulation of apoptotic DNA fragmentation	GO:1902512	Seizures	MESH:D012640
Decamethrin	C017180	IL1B	3553	positive regulation of apoptotic process	GO:0043065	Seizures	MESH:D012640
Decamethrin	C017180	IL6	3569	positive regulation of apoptotic process	GO:0043065	Seizures	MESH:D012640
Decamethrin	C017180	NGF	4803	positive regulation of apoptotic process	GO:0043065	Seizures	MESH:D012640
Decamethrin	C017180	PTGS2	5743	positive regulation of apoptotic process	GO:0043065	Seizures	MESH:D012640
Decamethrin	C017180	NGF	4803	positive regulation of axon extension	GO:0045773	Seizures	MESH:D012640
Decamethrin	C017180	FOS	2353	positive regulation of neuron death	GO:1901216	Seizures	MESH:D012640
Decamethrin	C017180	IL1B	3553	positive regulation of nitric oxide biosynthetic process	GO:0045429	Seizures	MESH:D012640
Decamethrin	C017180	IL6	3569	positive regulation of nitric oxide biosynthetic process	GO:0045429	Seizures	MESH:D012640
Decamethrin	C017180	PTGS2	5743	positive regulation of nitric oxide biosynthetic process	GO:0045429	Seizures	MESH:D012640
Decamethrin	C017180	SOD2	6648	positive regulation of nitric oxide biosynthetic process	GO:0045429	Seizures	MESH:D012640
Decamethrin	C017180	IL6	3569	positive regulation of tumor necrosis factor secretion	GO:1904469	Seizures	MESH:D012640
Decamethrin	C017180	CAT	847	reactive oxygen species metabolic process	GO:0072593	Seizures	MESH:D012640
Decamethrin	C017180	SOD2	6648	reactive oxygen species metabolic process	GO:0072593	Seizures	MESH:D012640
Decamethrin	C017180	SOD2	6648	regulation of mitochondrial membrane potential	GO:0051881	Seizures	MESH:D012640
Decamethrin	C017180	SOD2	6648	release of cytochrome c from mitochondria	GO:0001836	Seizures	MESH:D012640
Decamethrin	C017180	TRH	7200	serotonin biosynthetic process	GO:0042427	Seizures	MESH:D012640
Decamethrin	C017180	DRD2	1813	startle response	GO:0001964	Seizures	MESH:D012640
Decamethrin	C017180	SOD2	6648	superoxide anion generation	GO:0042554	Seizures	MESH:D012640
Decamethrin	C017180	SOD2	6648	superoxide dismutase activity	GO:0004784	Seizures	MESH:D012640
Decamethrin	C017180	DRD1	1812	temperature homeostasis	GO:0001659	Seizures	MESH:D012640
Decamethrin	C017180	DRD2	1813	temperature homeostasis	GO:0001659	Seizures	MESH:D012640
Dieldrin	D004026	FGF2	2247	cell proliferation	GO:0008283	Seizures	MESH:D012640
Dieldrin	D004026	HTR1A	3350	cell proliferation	GO:0008283	Seizures	MESH:D012640
Dieldrin	D004026	INS	3630	cell proliferation	GO:0008283	Seizures	MESH:D012640
Dieldrin	D004026	INS	3630	estradiol secretion	GO:0035938	Seizures	MESH:D012640
Dieldrin	D004026	AGT	183	positive regulation of cell proliferation	GO:0008284	Seizures	MESH:D012640
Dieldrin	D004026	CHRNA7	1139	positive regulation of cell proliferation	GO:0008284	Seizures	MESH:D012640
Dieldrin	D004026	CRH	1392	positive regulation of cell proliferation	GO:0008284	Seizures	MESH:D012640
Dieldrin	D004026	DRD3	1814	positive regulation of cell proliferation	GO:0008284	Seizures	MESH:D012640
Dieldrin	D004026	FGF2	2247	positive regulation of cell proliferation	GO:0008284	Seizures	MESH:D012640
Dieldrin	D004026	HTR1A	3350	positive regulation of cell proliferation	GO:0008284	Seizures	MESH:D012640
Dieldrin	D004026	IL1B	3553	positive regulation of cell proliferation	GO:0008284	Seizures	MESH:D012640
Dieldrin	D004026	IL6	3569	positive regulation of cell proliferation	GO:0008284	Seizures	MESH:D012640
Dieldrin	D004026	INS	3630	positive regulation of cell proliferation	GO:0008284	Seizures	MESH:D012640
Dieldrin	D004026	NGF	4803	positive regulation of cell proliferation	GO:0008284	Seizures	MESH:D012640
Dieldrin	D004026	NPY	4852	positive regulation of cell proliferation	GO:0008284	Seizures	MESH:D012640
Dieldrin	D004026	AGT	183	positive regulation of cytosolic calcium ion concentration	GO:0007204	Seizures	MESH:D012640
Dieldrin	D004026	IL1B	3553	positive regulation of cytosolic calcium ion concentration	GO:0007204	Seizures	MESH:D012640
Dieldrin	D004026	IL1B	3553	positive regulation of glial cell differentiation	GO:0045687	Seizures	MESH:D012640
Dieldrin	D004026	IL6	3569	positive regulation of neuron differentiation	GO:0045666	Seizures	MESH:D012640
Dieldrin	D004026	NGF	4803	positive regulation of neuron differentiation	GO:0045666	Seizures	MESH:D012640
Dieldrin	D004026	AGT	183	positive regulation of neuron projection development	GO:0010976	Seizures	MESH:D012640
Dieldrin	D004026	APOE	348	positive regulation of neuron projection development	GO:0010976	Seizures	MESH:D012640
Dieldrin	D004026	IL6	3569	positive regulation of neuron projection development	GO:0010976	Seizures	MESH:D012640
Dieldrin	D004026	NGF	4803	positive regulation of neuron projection development	GO:0010976	Seizures	MESH:D012640
Dieldrin	D004026	TSC2	7249	positive regulation of neuron projection development	GO:0010976	Seizures	MESH:D012640
Endosulfan	D004726	ALPL	249	alkaline phosphatase activity	GO:0004035	Seizures	MESH:D012640
Endosulfan	D004726	IL1B	3553	apoptotic process	GO:0006915	Seizures	MESH:D012640
Endosulfan	D004726	PRKCD	5580	apoptotic process	GO:0006915	Seizures	MESH:D012640
Endosulfan	D004726	PRKCD	5580	cell chemotaxis	GO:0060326	Seizures	MESH:D012640
Endosulfan	D004726	APOE	348	cellular calcium ion homeostasis	GO:0006874	Seizures	MESH:D012640
Endosulfan	D004726	SLC30A1	7779	cellular calcium ion homeostasis	GO:0006874	Seizures	MESH:D012640
Endosulfan	D004726	CAT	847	determination of adult lifespan	GO:0008340	Seizures	MESH:D012640
Endosulfan	D004726	SOD2	6648	determination of adult lifespan	GO:0008340	Seizures	MESH:D012640
Endosulfan	D004726	IL1B	3553	embryo implantation	GO:0007566	Seizures	MESH:D012640
Endosulfan	D004726	PTGS2	5743	embryo implantation	GO:0007566	Seizures	MESH:D012640
Endosulfan	D004726	SOD2	6648	glutathione metabolic process	GO:0006749	Seizures	MESH:D012640
Endosulfan	D004726	FAAH	2166	lipid catabolic process	GO:0016042	Seizures	MESH:D012640
Endosulfan	D004726	CYP11A1	1583	male gonad development	GO:0008584	Seizures	MESH:D012640
Endosulfan	D004726	NOS1	4842	nitric oxide biosynthetic process	GO:0006809	Seizures	MESH:D012640
Endosulfan	D004726	NOS2	4843	nitric oxide biosynthetic process	GO:0006809	Seizures	MESH:D012640
Endosulfan	D004726	IL1B	3553	positive regulation of apoptotic process	GO:0043065	Seizures	MESH:D012640
Endosulfan	D004726	IL6	3569	positive regulation of apoptotic process	GO:0043065	Seizures	MESH:D012640
Endosulfan	D004726	NGF	4803	positive regulation of apoptotic process	GO:0043065	Seizures	MESH:D012640
Endosulfan	D004726	NOS2	4843	positive regulation of apoptotic process	GO:0043065	Seizures	MESH:D012640
Endosulfan	D004726	PRKCD	5580	positive regulation of apoptotic process	GO:0043065	Seizures	MESH:D012640
Endosulfan	D004726	PTGS2	5743	positive regulation of apoptotic process	GO:0043065	Seizures	MESH:D012640
Endosulfan	D004726	TSC2	7249	positive regulation of autophagy	GO:0010508	Seizures	MESH:D012640
Endosulfan	D004726	IL1B	3553	positive regulation of cell death	GO:0010942	Seizures	MESH:D012640
Endosulfan	D004726	PTGS2	5743	positive regulation of cell death	GO:0010942	Seizures	MESH:D012640
Endosulfan	D004726	AGT	183	positive regulation of cell proliferation	GO:0008284	Seizures	MESH:D012640
Endosulfan	D004726	IL1B	3553	positive regulation of cell proliferation	GO:0008284	Seizures	MESH:D012640
Endosulfan	D004726	IL6	3569	positive regulation of cell proliferation	GO:0008284	Seizures	MESH:D012640
Endosulfan	D004726	NGF	4803	positive regulation of cell proliferation	GO:0008284	Seizures	MESH:D012640
Endosulfan	D004726	PTGS2	5743	positive regulation of cell proliferation	GO:0008284	Seizures	MESH:D012640
Endosulfan	D004726	IL1B	3553	positive regulation of estradiol secretion	GO:2000866	Seizures	MESH:D012640
Endosulfan	D004726	IL6	3569	positive regulation of estradiol secretion	GO:2000866	Seizures	MESH:D012640
Endosulfan	D004726	APOE	348	positive regulation of neuron death	GO:1901216	Seizures	MESH:D012640
Endosulfan	D004726	FOS	2353	positive regulation of neuron death	GO:1901216	Seizures	MESH:D012640
Endosulfan	D004726	NOS1	4842	positive regulation of neuron death	GO:1901216	Seizures	MESH:D012640
Endosulfan	D004726	AGT	183	positive regulation of organ growth	GO:0046622	Seizures	MESH:D012640
Endosulfan	D004726	PRKCD	5580	protein kinase C activity	GO:0004697	Seizures	MESH:D012640
Endosulfan	D004726	CAT	847	reactive oxygen species metabolic process	GO:0072593	Seizures	MESH:D012640
Endosulfan	D004726	SOD2	6648	reactive oxygen species metabolic process	GO:0072593	Seizures	MESH:D012640
Endosulfan	D004726	SOD2	6648	regulation of mitochondrial membrane potential	GO:0051881	Seizures	MESH:D012640
Endosulfan	D004726	SOD2	6648	release of cytochrome c from mitochondria	GO:0001836	Seizures	MESH:D012640
Endosulfan	D004726	SOD2	6648	superoxide dismutase activity	GO:0004784	Seizures	MESH:D012640
Endosulfan	D004726	CYP11A1	1583	testosterone biosynthetic process	GO:0061370	Seizures	MESH:D012640
Fipronil	C082360	ABCB1A	18671	positive regulation of anion channel activity	GO:1901529	Seizures	MESH:D012640
Fipronil	C082360	INS	3630	positive regulation of cell proliferation	GO:0008284	Seizures	MESH:D012640
Fipronil	C082360	ADRA1B	147	positive regulation of glycogen catabolic process	GO:0045819	Seizures	MESH:D012640
Fipronil	C082360	INS	3630	positive regulation of glycolytic process	GO:0045821	Seizures	MESH:D012640
Fipronil	C082360	MT3	4504	positive regulation of oxygen metabolic process	GO:2000376	Seizures	MESH:D012640
Fipronil	C082360	CAT	847	triglyceride metabolic process	GO:0006641	Seizures	MESH:D012640
Imidacloprid	C082359	CHRNA3	1136	acetylcholine receptor signaling pathway	GO:0095500	Seizures	MESH:D012640
Imidacloprid	C082359	CHRNA4	1137	acetylcholine receptor signaling pathway	GO:0095500	Seizures	MESH:D012640
Imidacloprid	C082359	CHRNA7	1139	acetylcholine receptor signaling pathway	GO:0095500	Seizures	MESH:D012640
Imidacloprid	C082359	CHRNA7	1139	cellular calcium ion homeostasis	GO:0006874	Seizures	MESH:D012640
Imidacloprid	C082359	CAT	847	cholesterol metabolic process	GO:0008203	Seizures	MESH:D012640
Imidacloprid	C082359	CYP11A1	1583	cholesterol metabolic process	GO:0008203	Seizures	MESH:D012640
Imidacloprid	C082359	LEP	3952	cholesterol metabolic process	GO:0008203	Seizures	MESH:D012640
Imidacloprid	C082359	CHRNA7	1139	dendrite arborization	GO:0140059	Seizures	MESH:D012640
Imidacloprid	C082359	CHRNA7	1139	dopamine biosynthetic process	GO:0042416	Seizures	MESH:D012640
Imidacloprid	C082359	LEP	3952	glucose homeostasis	GO:0042593	Seizures	MESH:D012640
Imidacloprid	C082359	CHRNA7	1139	positive regulation of peptidyl-serine phosphorylation	GO:0033138	Seizures	MESH:D012640
Imidacloprid	C082359	CHRNA4	1137	regulation of acetylcholine-gated cation channel activity	GO:1903048	Seizures	MESH:D012640
Imidacloprid	C082359	LEP	3952	response to dietary excess	GO:0002021	Seizures	MESH:D012640
Imidacloprid	C082359	CYP11A1	1583	response to insecticide	GO:0017085	Seizures	MESH:D012640
Imidacloprid	C082359	CAT	847	response to insulin	GO:0032868	Seizures	MESH:D012640
Imidacloprid	C082359	LEP	3952	response to insulin	GO:0032868	Seizures	MESH:D012640
Imidacloprid	C082359	CYP11A1	1583	testosterone biosynthetic process	GO:0061370	Seizures	MESH:D012640
o,p'-DDT	C016340	FOS	2353	DNA methylation	GO:0006306	Seizures	MESH:D012640
o,p'-DDT	C016340	IL1B	3553	negative regulation of cell proliferation	GO:0008285	Seizures	MESH:D012640
o,p'-DDT	C016340	IL6	3569	negative regulation of cell proliferation	GO:0008285	Seizures	MESH:D012640
o,p'-DDT	C016340	PTGS2	5743	negative regulation of cell proliferation	GO:0008285	Seizures	MESH:D012640
o,p'-DDT	C016340	SOD2	6648	negative regulation of cell proliferation	GO:0008285	Seizures	MESH:D012640
o,p'-DDT	C016340	CLU	1191	positive regulation of cell proliferation	GO:0008284	Seizures	MESH:D012640
o,p'-DDT	C016340	IL1B	3553	positive regulation of cell proliferation	GO:0008284	Seizures	MESH:D012640
o,p'-DDT	C016340	IL6	3569	positive regulation of cell proliferation	GO:0008284	Seizures	MESH:D012640
o,p'-DDT	C016340	PTGS2	5743	positive regulation of cell proliferation	GO:0008284	Seizures	MESH:D012640
o,p'-DDT	C016340	IL1B	3553	positive regulation of DNA-binding transcription factor activity	GO:0051091	Seizures	MESH:D012640
o,p'-DDT	C016340	IL6	3569	positive regulation of DNA-binding transcription factor activity	GO:0051091	Seizures	MESH:D012640
Paraoxon	D010261	ACHE	43	cholinesterase activity	GO:0004104	Seizures	MESH:D012640
Paraoxon	D010261	BCHE	590	cholinesterase activity	GO:0004104	Seizures	MESH:D012640
Paraoxon	D010261	CHRNA4	1137	excitatory postsynaptic potential	GO:0060079	Seizures	MESH:D012640
Paraoxon	D010261	CHRM1	1128	G protein-coupled acetylcholine receptor signaling pathway	GO:0007213	Seizures	MESH:D012640
Paraoxon	D010261	CNR1	1268	positive regulation of apoptotic process	GO:0043065	Seizures	MESH:D012640
Paraoxon	D010261	IL6	3569	positive regulation of apoptotic process	GO:0043065	Seizures	MESH:D012640
Paraoxon	D010261	IL6	3569	positive regulation of glial cell proliferation	GO:0060252	Seizures	MESH:D012640
Paraoxon	D010261	FOS	2353	positive regulation of neuron death	GO:1901216	Seizures	MESH:D012640
Paraoxon	D010261	SOD2	6648	regulation of mitochondrial membrane potential	GO:0051881	Seizures	MESH:D012640
Parathion	D010278	CHRNA3	1136	acetylcholine receptor signaling pathway	GO:0095500	Seizures	MESH:D012640
Parathion	D010278	SSTR2	6752	adenylate cyclase-inhibiting G protein-coupled receptor signaling pathway	GO:0007193	Seizures	MESH:D012640
Parathion	D010278	HTR1A	3350	cell proliferation	GO:0008283	Seizures	MESH:D012640
Parathion	D010278	DRD1	1812	dopamine metabolic process	GO:0042417	Seizures	MESH:D012640
Parathion	D010278	IL1B	3553	learning or memory	GO:0007611	Seizures	MESH:D012640
Parathion	D010278	SLC8A3	6547	learning or memory	GO:0007611	Seizures	MESH:D012640
Parathion	D010278	CCK	885	positive regulation of apoptotic process	GO:0043065	Seizures	MESH:D012640
Parathion	D010278	IL1B	3553	positive regulation of apoptotic process	GO:0043065	Seizures	MESH:D012640
Parathion	D010278	IL6	3569	positive regulation of apoptotic process	GO:0043065	Seizures	MESH:D012640
Parathion	D010278	NGFR	4804	positive regulation of apoptotic process	GO:0043065	Seizures	MESH:D012640
Parathion	D010278	IL1B	3553	positive regulation of cell death	GO:0010942	Seizures	MESH:D012640
Parathion	D010278	MT3	4504	positive regulation of cell death	GO:0010942	Seizures	MESH:D012640
Parathion	D010278	IL6	3569	positive regulation of cytokine production involved in inflammatory response	GO:1900017	Seizures	MESH:D012640
Parathion	D010278	IL1B	3553	positive regulation of glial cell differentiation	GO:0045687	Seizures	MESH:D012640
Parathion	D010278	IL6	3569	positive regulation of immunoglobulin secretion	GO:0051024	Seizures	MESH:D012640
Parathion	D010278	HTR1A	3350	serotonin metabolic process	GO:0042428	Seizures	MESH:D012640
Parathion	D010278	SSTR2	6752	spermatogenesis	GO:0007283	Seizures	MESH:D012640
Thiacloprid	C417209	CAT	847	cholesterol metabolic process	GO:0008203	Seizures	MESH:D012640
Thiacloprid	C417209	INS1	16333	glucose metabolic process	GO:0006006	Seizures	MESH:D012640
Thiacloprid	C417209	ABCC2	1244	inflammatory response	GO:0006954	Seizures	MESH:D012640
Thiacloprid	C417209	CAT	847	triglyceride metabolic process	GO:0006641	Seizures	MESH:D012640
